# Supplementary material for: Functional Properties of Two Distinct PTH1R Mutants Associated With Either Skeletal Defects or Pseudohypoparathyroidism
Source: JBMR Plus. 2022 Apr 14;6(6):e10604. doi: 10.1002/jbm4.10604 (PMC9189904; doi:10.1002/jbm4.10604)
Supplement: Supplementary file 1 — Supplemental Fig. S1. Cyclic adenosine monophosphate (cAMP) signaling responses to PTH(1‐84) and PTHrP(1‐141). cAMP signaling responses to PTH(1‐84) and PTHrP(1‐141) were assessed in GS‐22a (HEK293/GloSensor) cells transiently transfected to express PTH1R‐WT, PTH1R‐R186H or PTH1R‐V204E. Time‐dependent increases in cAMP‐dependent luminescence following addition of PTH(1‐84) or PTHrP(1‐141), were measured and the peak signal observed on each receptor at each ligand concentration, occurring ~10–20 minutes after ligand addition, was normalized to the maximum peak luminescence signal obtained with each ligand on PTH1R‐WT (100%) and plotted versus ligand concentration. Cells without ligand are represented by the −12 Log M concentration. Data are means (±SEM) of three experiments. Curves were fit to the data by nonlinear regression analysis; the corresponding potency, maximum and minimum values are reported in Supplementary Table S2. Supplemental Fig. S2. Fluorescent microscopy of receptor cell surface expression and hemagglutinin (HA)‐antibody binding in unstimulated GBR‐24 cells. A) GBR‐24 (HEK293/GloSensor/β‐arrestin2YFP stable) cells were transiently transfected to express the wild‐type or a mutant PTH1R and then treated on coverslips with AlexaFluor594‐conjugated anti‐HA.11 antibody for 60 minutes at 4°C. The cells were then rinsed, fixed, stained with DAPI and imaged using a fluorescence microscope (magnification = ×400). Transfected cells stain positively for HA.11‐Alexa544 (red) along the cell perimeter, while all cells show diffuse green staining in the cytoplasm, indicating non‐recruited β‐arrestin2YFP. The rightmost column shows 5× enlarged views of the boxed regions. Robust red fluorescence is noted for PTH1R‐WT and PTH1R‐R186H, while there is decreased fluorescence intensity for PTH1R‐V204E. Supplemental Table S1. Maximum cyclic adenosine monophosphate (cAMP) luminescence responses to PTH(1‐34) and PTHrP(1‐36) on WT and mutant PTH1Rs. The Emax values from the [file JBM4-6-e10604-s001.zip]

Archive with 2 entries (2 files):
- jbm410604-sup-0001-Supinfo.pdf
- Supplemental Tables .docx
